# Supplementary material for: A survey of ctenid spiders (Araneae, Ctenidae) from Xishuangbanna Tropical Botanical Garden, Yunnan, China
Source: Biodivers Data J. 2022 Jun 27;10:e87597. doi: 10.3897/BDJ.10.e87597 (PMC9848462; doi:10.3897/BDJ.10.e87597)
Supplement: XML Treatment for Ctenus banna [file BDJ.10.e87597-treatment2.xml]

<!DOCTYPE tp:taxon-treatment
  PUBLIC "-//TaxonX//DTD Taxonomic Treatment Publishing DTD v0 20100105//EN" "tax-treatment-NSO.dtd">
<tp:taxon-treatment xmlns:tp="http://www.plazi.org/taxpub"><tp:treatment-meta><mixed-citation publication-type="journal"><person-group><name><surname>Chu</surname><given-names>Chang</given-names></name><name><surname>Lu</surname><given-names>Ying</given-names></name><name><surname>Yao</surname><given-names>Zhiyuan</given-names></name><name><surname>Li</surname><given-names>Shuqiang</given-names></name></person-group><article-title>A survey of ctenid spiders (<tp:taxon-name><tp:taxon-name-part taxon-name-part-type="order">Araneae</tp:taxon-name-part></tp:taxon-name>, <tp:taxon-name><tp:taxon-name-part taxon-name-part-type="family">Ctenidae</tp:taxon-name-part></tp:taxon-name>) from Xishuangbanna Tropical Botanical Garden, Yunnan, China</article-title><source>Biodivers Data J</source><day>27</day><month>06</month><year>2022</year><volume>10</volume><pub-id pub-id-type="doi">10.3897/BDJ.10.e87597</pub-id></mixed-citation></tp:treatment-meta><tp:nomenclature><tp:taxon-name>
            <object-id xmlns:xlink="http://www.w3.org/1999/xlink" content-type="arpha" xlink:type="simple">EE4AE4A2-443E-5823-AEEB-C316DAE1DECA</object-id>
            <tp:taxon-name-part taxon-name-part-type="genus">Ctenus</tp:taxon-name-part>
            <tp:taxon-name-part taxon-name-part-type="species">banna</tp:taxon-name-part>
            <object-id xmlns:xlink="http://www.w3.org/1999/xlink" content-type="zoobank" xlink:type="simple" object-id-type="ZooBank">3617C057-2BD1-4ADC-8FF1-8F63B9C3A163</object-id>
          </tp:taxon-name><tp:taxon-authority>Yao &amp; Li</tp:taxon-authority><tp:taxon-status xmlns:xlink="http://www.w3.org/1999/xlink" xlink:type="simple">sp. n.</tp:taxon-status></tp:nomenclature><tp:treatment-sec sec-type="materials"><title>Materials</title><list list-type="alpha-lower" list-content="occurrences"><list-item><p><bold>Type status:</bold> <named-content xmlns:xlink="http://www.w3.org/1999/xlink" content-type="dwc:typeStatus" xlink:type="simple">Holotype</named-content>. <bold>Occurrence:</bold> recordedBy: <named-content xmlns:xlink="http://www.w3.org/1999/xlink" content-type="dwc:recordedBy" xlink:type="simple">Guo Zheng</named-content>; individualCount: <named-content xmlns:xlink="http://www.w3.org/1999/xlink" content-type="dwc:individualCount" xlink:type="simple">1</named-content>; sex: <named-content xmlns:xlink="http://www.w3.org/1999/xlink" content-type="dwc:sex" xlink:type="simple">male</named-content>; lifeStage: <named-content xmlns:xlink="http://www.w3.org/1999/xlink" content-type="dwc:lifeStage" xlink:type="simple">adult</named-content>; <bold>Taxon:</bold> order: <named-content xmlns:xlink="http://www.w3.org/1999/xlink" content-type="dwc:order" xlink:type="simple"><tp:taxon-name><tp:taxon-name-part taxon-name-part-type="order">Araneae</tp:taxon-name-part></tp:taxon-name></named-content>; family: <named-content xmlns:xlink="http://www.w3.org/1999/xlink" content-type="dwc:family" xlink:type="simple"><tp:taxon-name><tp:taxon-name-part taxon-name-part-type="family">Ctenidae</tp:taxon-name-part></tp:taxon-name></named-content>; genus: <named-content xmlns:xlink="http://www.w3.org/1999/xlink" content-type="dwc:genus" xlink:type="simple"><tp:taxon-name><tp:taxon-name-part taxon-name-part-type="genus">Ctenus</tp:taxon-name-part></tp:taxon-name></named-content>; <bold>Location:</bold> country: <named-content xmlns:xlink="http://www.w3.org/1999/xlink" content-type="dwc:country" xlink:type="simple">China</named-content>; stateProvince: <named-content xmlns:xlink="http://www.w3.org/1999/xlink" content-type="dwc:stateProvince" xlink:type="simple">Yunnan</named-content>; municipality: <named-content xmlns:xlink="http://www.w3.org/1999/xlink" content-type="dwc:municipality" xlink:type="simple">Xishuangbanna</named-content>; locality: <named-content xmlns:xlink="http://www.w3.org/1999/xlink" content-type="dwc:locality" xlink:type="simple">Mengla County</named-content>; verbatimLocality: <named-content xmlns:xlink="http://www.w3.org/1999/xlink" content-type="dwc:verbatimLocality" xlink:type="simple">Menglun Town, Xishuangbanna Tropical Botanical Garden, <italic><tp:taxon-name><tp:taxon-name-part taxon-name-part-type="genus" reg="Paramichelia">Paramichelia</tp:taxon-name-part><tp:taxon-name-part taxon-name-part-type="species" reg="baillonii">baillonii</tp:taxon-name-part></tp:taxon-name></italic> plantation (about 20 yr.)</named-content>; verbatimElevation: <named-content xmlns:xlink="http://www.w3.org/1999/xlink" content-type="dwc:verbatimElevation" xlink:type="simple">608 ± 11 m a.s.l.</named-content>; verbatimLatitude: <named-content xmlns:xlink="http://www.w3.org/1999/xlink" content-type="dwc:verbatimLatitude" xlink:type="simple">21°54.200'N</named-content>; verbatimLongitude: <named-content xmlns:xlink="http://www.w3.org/1999/xlink" content-type="dwc:verbatimLongitude" xlink:type="simple">101°16.923'E</named-content>; <bold>Event:</bold> samplingProtocol: <named-content xmlns:xlink="http://www.w3.org/1999/xlink" content-type="dwc:samplingProtocol" xlink:type="simple">pitfall traps</named-content>; year: <named-content xmlns:xlink="http://www.w3.org/1999/xlink" content-type="dwc:year" xlink:type="simple">2007</named-content>; month: <named-content xmlns:xlink="http://www.w3.org/1999/xlink" content-type="dwc:month" xlink:type="simple">6</named-content>; day: <named-content xmlns:xlink="http://www.w3.org/1999/xlink" content-type="dwc:day" xlink:type="simple">1–15</named-content>; <bold>Record Level:</bold> institutionCode: <named-content xmlns:xlink="http://www.w3.org/1999/xlink" content-type="dwc:institutionCode" xlink:type="simple">IZCAS-Ar 43147</named-content></p></list-item><list-item><p><bold>Type status:</bold> <named-content xmlns:xlink="http://www.w3.org/1999/xlink" content-type="dwc:typeStatus" xlink:type="simple">Paratype</named-content>. <bold>Occurrence:</bold> recordedBy: <named-content xmlns:xlink="http://www.w3.org/1999/xlink" content-type="dwc:recordedBy" xlink:type="simple">Guo Zheng</named-content>; individualCount: <named-content xmlns:xlink="http://www.w3.org/1999/xlink" content-type="dwc:individualCount" xlink:type="simple">1</named-content>; sex: <named-content xmlns:xlink="http://www.w3.org/1999/xlink" content-type="dwc:sex" xlink:type="simple">male</named-content>; lifeStage: <named-content xmlns:xlink="http://www.w3.org/1999/xlink" content-type="dwc:lifeStage" xlink:type="simple">adult</named-content>; <bold>Taxon:</bold> order: <named-content xmlns:xlink="http://www.w3.org/1999/xlink" content-type="dwc:order" xlink:type="simple"><tp:taxon-name><tp:taxon-name-part taxon-name-part-type="order">Araneae</tp:taxon-name-part></tp:taxon-name></named-content>; family: <named-content xmlns:xlink="http://www.w3.org/1999/xlink" content-type="dwc:family" xlink:type="simple"><tp:taxon-name><tp:taxon-name-part taxon-name-part-type="family">Ctenidae</tp:taxon-name-part></tp:taxon-name></named-content>; genus: <named-content xmlns:xlink="http://www.w3.org/1999/xlink" content-type="dwc:genus" xlink:type="simple"><tp:taxon-name><tp:taxon-name-part taxon-name-part-type="genus">Ctenus</tp:taxon-name-part></tp:taxon-name></named-content>; <bold>Location:</bold> country: <named-content xmlns:xlink="http://www.w3.org/1999/xlink" content-type="dwc:country" xlink:type="simple">China</named-content>; stateProvince: <named-content xmlns:xlink="http://www.w3.org/1999/xlink" content-type="dwc:stateProvince" xlink:type="simple">Yunnan</named-content>; municipality: <named-content xmlns:xlink="http://www.w3.org/1999/xlink" content-type="dwc:municipality" xlink:type="simple">Xishuangbanna</named-content>; locality: <named-content xmlns:xlink="http://www.w3.org/1999/xlink" content-type="dwc:locality" xlink:type="simple">Mengla County</named-content>; verbatimLocality: <named-content xmlns:xlink="http://www.w3.org/1999/xlink" content-type="dwc:verbatimLocality" xlink:type="simple">Menglun Town, Xishuangbanna Tropical Botanical Garden, <italic><tp:taxon-name><tp:taxon-name-part taxon-name-part-type="genus" reg="Paramichelia">Paramichelia</tp:taxon-name-part><tp:taxon-name-part taxon-name-part-type="species" reg="baillonii">baillonii</tp:taxon-name-part></tp:taxon-name></italic> plantation (about 20 yr.)</named-content>; verbatimElevation: <named-content xmlns:xlink="http://www.w3.org/1999/xlink" content-type="dwc:verbatimElevation" xlink:type="simple">608 ± 11 m a.s.l.</named-content>; verbatimLatitude: <named-content xmlns:xlink="http://www.w3.org/1999/xlink" content-type="dwc:verbatimLatitude" xlink:type="simple">21°54.200'N</named-content>; verbatimLongitude: <named-content xmlns:xlink="http://www.w3.org/1999/xlink" content-type="dwc:verbatimLongitude" xlink:type="simple">101°16.923'E</named-content>; <bold>Event:</bold> samplingProtocol: <named-content xmlns:xlink="http://www.w3.org/1999/xlink" content-type="dwc:samplingProtocol" xlink:type="simple">pitfall traps</named-content>; year: <named-content xmlns:xlink="http://www.w3.org/1999/xlink" content-type="dwc:year" xlink:type="simple">2007</named-content>; month: <named-content xmlns:xlink="http://www.w3.org/1999/xlink" content-type="dwc:month" xlink:type="simple">6</named-content>; day: <named-content xmlns:xlink="http://www.w3.org/1999/xlink" content-type="dwc:day" xlink:type="simple">1–15</named-content>; <bold>Record Level:</bold> institutionCode: <named-content xmlns:xlink="http://www.w3.org/1999/xlink" content-type="dwc:institutionCode" xlink:type="simple">IZCAS-Ar 43148</named-content></p></list-item><list-item><p><bold>Type status:</bold> <named-content xmlns:xlink="http://www.w3.org/1999/xlink" content-type="dwc:typeStatus" xlink:type="simple">Paratype</named-content>. <bold>Occurrence:</bold> recordedBy: <named-content xmlns:xlink="http://www.w3.org/1999/xlink" content-type="dwc:recordedBy" xlink:type="simple">Guo Zheng</named-content>; individualCount: <named-content xmlns:xlink="http://www.w3.org/1999/xlink" content-type="dwc:individualCount" xlink:type="simple">1</named-content>; sex: <named-content xmlns:xlink="http://www.w3.org/1999/xlink" content-type="dwc:sex" xlink:type="simple">female</named-content>; lifeStage: <named-content xmlns:xlink="http://www.w3.org/1999/xlink" content-type="dwc:lifeStage" xlink:type="simple">adult</named-content>; <bold>Taxon:</bold> order: <named-content xmlns:xlink="http://www.w3.org/1999/xlink" content-type="dwc:order" xlink:type="simple"><tp:taxon-name><tp:taxon-name-part taxon-name-part-type="order">Araneae</tp:taxon-name-part></tp:taxon-name></named-content>; family: <named-content xmlns:xlink="http://www.w3.org/1999/xlink" content-type="dwc:family" xlink:type="simple"><tp:taxon-name><tp:taxon-name-part taxon-name-part-type="family">Ctenidae</tp:taxon-name-part></tp:taxon-name></named-content>; genus: <named-content xmlns:xlink="http://www.w3.org/1999/xlink" content-type="dwc:genus" xlink:type="simple"><tp:taxon-name><tp:taxon-name-part taxon-name-part-type="genus">Ctenus</tp:taxon-name-part></tp:taxon-name></named-content>; <bold>Location:</bold> country: <named-content xmlns:xlink="http://www.w3.org/1999/xlink" content-type="dwc:country" xlink:type="simple">China</named-content>; stateProvince: <named-content xmlns:xlink="http://www.w3.org/1999/xlink" content-type="dwc:stateProvince" xlink:type="simple">Yunnan</named-content>; municipality: <named-content xmlns:xlink="http://www.w3.org/1999/xlink" content-type="dwc:municipality" xlink:type="simple">Xishuangbanna</named-content>; locality: <named-content xmlns:xlink="http://www.w3.org/1999/xlink" content-type="dwc:locality" xlink:type="simple">Mengla County</named-content>; verbatimLocality: <named-content xmlns:xlink="http://www.w3.org/1999/xlink" content-type="dwc:verbatimLocality" xlink:type="simple">Menglun Town, Xishuangbanna Tropical Botanical Garden, Rubber plantation (about 20 yr.)</named-content>; verbatimElevation: <named-content xmlns:xlink="http://www.w3.org/1999/xlink" content-type="dwc:verbatimElevation" xlink:type="simple">585 ± 10 m a.s.l.</named-content>; verbatimLatitude: <named-content xmlns:xlink="http://www.w3.org/1999/xlink" content-type="dwc:verbatimLatitude" xlink:type="simple">21°54.684'N</named-content>; verbatimLongitude: <named-content xmlns:xlink="http://www.w3.org/1999/xlink" content-type="dwc:verbatimLongitude" xlink:type="simple">101°16.319'E</named-content>; <bold>Event:</bold> samplingProtocol: <named-content xmlns:xlink="http://www.w3.org/1999/xlink" content-type="dwc:samplingProtocol" xlink:type="simple">pitfall traps</named-content>; year: <named-content xmlns:xlink="http://www.w3.org/1999/xlink" content-type="dwc:year" xlink:type="simple">2007</named-content>; month: <named-content xmlns:xlink="http://www.w3.org/1999/xlink" content-type="dwc:month" xlink:type="simple">7</named-content>; day: <named-content xmlns:xlink="http://www.w3.org/1999/xlink" content-type="dwc:day" xlink:type="simple">1–15</named-content>; <bold>Record Level:</bold> institutionCode: <named-content xmlns:xlink="http://www.w3.org/1999/xlink" content-type="dwc:institutionCode" xlink:type="simple">IZCAS-Ar 43149</named-content></p></list-item><list-item><p><bold>Type status:</bold> <named-content xmlns:xlink="http://www.w3.org/1999/xlink" content-type="dwc:typeStatus" xlink:type="simple">Paratype</named-content>. <bold>Occurrence:</bold> recordedBy: <named-content xmlns:xlink="http://www.w3.org/1999/xlink" content-type="dwc:recordedBy" xlink:type="simple">Guo Zheng</named-content>; individualCount: <named-content xmlns:xlink="http://www.w3.org/1999/xlink" content-type="dwc:individualCount" xlink:type="simple">1</named-content>; sex: <named-content xmlns:xlink="http://www.w3.org/1999/xlink" content-type="dwc:sex" xlink:type="simple">female</named-content>; lifeStage: <named-content xmlns:xlink="http://www.w3.org/1999/xlink" content-type="dwc:lifeStage" xlink:type="simple">adult</named-content>; <bold>Taxon:</bold> order: <named-content xmlns:xlink="http://www.w3.org/1999/xlink" content-type="dwc:order" xlink:type="simple"><tp:taxon-name><tp:taxon-name-part taxon-name-part-type="order">Araneae</tp:taxon-name-part></tp:taxon-name></named-content>; family: <named-content xmlns:xlink="http://www.w3.org/1999/xlink" content-type="dwc:family" xlink:type="simple"><tp:taxon-name><tp:taxon-name-part taxon-name-part-type="family">Ctenidae</tp:taxon-name-part></tp:taxon-name></named-content>; genus: <named-content xmlns:xlink="http://www.w3.org/1999/xlink" content-type="dwc:genus" xlink:type="simple"><tp:taxon-name><tp:taxon-name-part taxon-name-part-type="genus">Ctenus</tp:taxon-name-part></tp:taxon-name></named-content>; <bold>Location:</bold> country: <named-content xmlns:xlink="http://www.w3.org/1999/xlink" content-type="dwc:country" xlink:type="simple">China</named-content>; stateProvince: <named-content xmlns:xlink="http://www.w3.org/1999/xlink" content-type="dwc:stateProvince" xlink:type="simple">Yunnan</named-content>; municipality: <named-content xmlns:xlink="http://www.w3.org/1999/xlink" content-type="dwc:municipality" xlink:type="simple">Xishuangbanna</named-content>; locality: <named-content xmlns:xlink="http://www.w3.org/1999/xlink" content-type="dwc:locality" xlink:type="simple">Mengla County</named-content>; verbatimLocality: <named-content xmlns:xlink="http://www.w3.org/1999/xlink" content-type="dwc:verbatimLocality" xlink:type="simple">Menglun Town, Xishuangbanna Tropical Botanical Garden, <italic><tp:taxon-name><tp:taxon-name-part taxon-name-part-type="genus" reg="Paramichelia">Paramichelia</tp:taxon-name-part><tp:taxon-name-part taxon-name-part-type="species" reg="baillonii">baillonii</tp:taxon-name-part></tp:taxon-name></italic> plantation (about 20 yr.)</named-content>; verbatimElevation: <named-content xmlns:xlink="http://www.w3.org/1999/xlink" content-type="dwc:verbatimElevation" xlink:type="simple">608 ± 11 m a.s.l.</named-content>; verbatimLatitude: <named-content xmlns:xlink="http://www.w3.org/1999/xlink" content-type="dwc:verbatimLatitude" xlink:type="simple">21°54.200'N</named-content>; verbatimLongitude: <named-content xmlns:xlink="http://www.w3.org/1999/xlink" content-type="dwc:verbatimLongitude" xlink:type="simple">101°16.923'E</named-content>; <bold>Event:</bold> samplingProtocol: <named-content xmlns:xlink="http://www.w3.org/1999/xlink" content-type="dwc:samplingProtocol" xlink:type="simple">pitfall traps</named-content>; year: <named-content xmlns:xlink="http://www.w3.org/1999/xlink" content-type="dwc:year" xlink:type="simple">2007</named-content>; month: <named-content xmlns:xlink="http://www.w3.org/1999/xlink" content-type="dwc:month" xlink:type="simple">6</named-content>; day: <named-content xmlns:xlink="http://www.w3.org/1999/xlink" content-type="dwc:day" xlink:type="simple">1–15</named-content>; <bold>Record Level:</bold> institutionCode: <named-content xmlns:xlink="http://www.w3.org/1999/xlink" content-type="dwc:institutionCode" xlink:type="simple">IZCAS-Ar 43150</named-content></p></list-item></list></tp:treatment-sec><tp:treatment-sec sec-type="Description"><title>Description</title><p><bold>Male</bold> (IZCAS-Ar 43147): PL 6.7, PW 5.3, AW 2.5, OL 5.8, OW 4.0. Eye diameters and interdistances: AME 0.25, ALE 0.22, PME 0.29, PLE 0.26, AME–AME 0.14, AME–ALE 0.33, PME–PME 0.20, PME–PLE 0.39, AME–PME 0.16, ALE–PLE 0.15, clypeus AME 0.17, clypeus ALE 0.62. Palp and leg measurements: palp 7.1 (2.6, 1.0, 1.3, -, 2.2), I 21.3 (5.6, 2.6, 5.8, 5.4, 1.9), II 19.3 (5.4, 2.4, 4.8, 4.9, 1.8), III 15.8 (4.4, 2.2, 3.2, 4.4, 1.6), IV 23.4 (5.8, 2.5, 5.8, 7.4, 1.9). Leg formula 4123. Spination of palp and legs: palp 141, 100, 1010; femora I p121, d111, r112, II p122, d121, r212, III p112, d111, r012, IV p112, d111, r012; patellae 101; tibiae I p011, d111, r110, v22222, II p100, d101, r102, v22222, III–IV p11, d111, r11, v222; metatarsi I–II p111, r111, v223, III p112, r112, v222, IV p112, d010, r112, v2222. Chelicerae with 3 promarginal, 4 retromarginal teeth and with elongated patch of 23 tiny denticles along entire cheliceral furrow. Retromargin of chelicerae close to fang base with 4–5 bristles. Sparse scopula restricted almost entirely to tarsi, only metatarsi I–II with sparse scopula hairs. Right leg claw I with 4 secondary teeth. Position of tarsal organ: I 1.82, II1.46, III 1.19, IV 1.56.</p><p>Palp (Fig. <xref ref-type="fig" rid="F7915515">4</xref>A–C). Palpal tibia with strong RTA, with broad base and blunt tip. Cymbium tip slightly conical, retro-proximally with distinct pointed extension. Embolus arising at 7.30-o’clock-position, short and with three apophyses, its tip situated in distal half of tegulum. Conductor arising at 12-o’clock-position distally, partly fused with tegulum. Tegular apophysis arising at 6-o’clock-position from tegulum, distinctly excavated on prolateral side (arrowed in Fig. <xref ref-type="fig" rid="F7915515">4</xref>A).</p><p>Colour (Fig. <xref ref-type="fig" rid="F7915519">5</xref>F and G). Reddish-brown to yellowish with darker patterns. Dorsal prosoma with light median band with characteristic widening behind eyes and some white hairs; with distinctly marked fovea and indistinct radial markings. Sternum, ventral coxae III + IV and gnathocoxae yellowish, with dark patterns, labium brown with dark patterns, coxae I + II yellowish without patterns. Chelicerae with longitudinal lines in proximal half and with dark distal half. Leg femora and patellae reddish-brown-yellowish, tibia to tarsi yellowish. Dorsal opisthosoma yellowish, mottled with dark spots. Lateral opisthosoma yellowish with dark spots. Ventral opisthosoma black with white patches; epiandrium and muscle sigilla light. Anterior lateral spinnerets dark, posterior lateral and median spinnerets and anal tubercle light.</p><p><bold>Female</bold> (IZCAS-Ar 43149): PL 6.0, PW 4.7, AW 3.0, OL 5.8, OW 4.1. Eye diameters and interdistances: AME 0.23, ALE 0.16, PME 0.31, PLE 0.27, AME–AME 0.21, AME–ALE 0.40, PME–PME 0.25, PME–PLE 0.46, AME–PME 0.16, ALE–PLE 0.20, clypeus AME 0.13, clypeus ALE 0.52. Palp and leg measurements: palp 5.9 (2.0, 1.1, 1.2, -, 1.6), I 13.5 (3.6, 2.3, 3.5, 2.9, 1.2), II 13.3 (3.6, 2.3, 3.3, 3.0, 1.1), III 11.3 (3.4, 1.7, 2.3, 2.8, 1.1), IV 16.0 (3.9, 2.2, 3.8, 4.6, 1.5). Leg formula 4123. Spination of palp and legs: palp 131, 100, 1111, 2101; femora I p021, d111, r111, II p112, d111, r 111, III p212, d111, r112, IV p101, d111, r001; patellae I–II 000, III–IV p010, r010; tibiae I–II v22222, III p11, d110, r11, v222, IV p11, d111, r11, v222; metatarsi I–II v222, III p112, r112, v222, IV p112, d010, r112, v2222. Chelicerae with 3 promarginal, 4 retromarginal teeth and with elongated patch of 22 tiny denticles along entire cheliceral furrow. Retromargin of chelicerae close to fang base with 5 thin bristles. Sparse scopula restricted almost entirely to tarsi, only metatarsi I–II with sparse scopula hairs. Palpal claw with 5 secondary teeth. Right leg claw I with 2 secondary teeth. Position of tarsal organ: I 1.01, II 0.94, III 0.89, IV 1.16.</p><p>Copulatory organ (Fig. <xref ref-type="fig" rid="F7915519">5</xref>A and B). Epigynal field with two separate anterio-lateral patches, close to these patches two slit sense organs. Median plate narrowed anteriorly, widening medially and narrowing posteriorly again, posteriorly with subparallel margins, lateral teeth situated at widest part. Posterior epigyne with indistinct lateral furrows. Internal duct system with two large lateral folds running diagonally from medially to laterally. Spermathecae separated from each other by more than their diameter, with a small round chamber between spermathecae and fertilisation ducts, the latter pointing medially.</p><p>Colour (Fig. <xref ref-type="fig" rid="F7915519">5</xref>H and I). As in male, except for: sternum dark brown, ventral coxa IV yellowish with dark pattens, labium and gnathocoxae brown. Chelicerae reddish-brown.</p><p><bold>Variation</bold>: Paratype male (IZCAS-Ar 43148): PL 5.7, OL 4.7. Second female paratype (IZCAS-Ar 43150): PL 6.4, OL 6.8.</p></tp:treatment-sec><tp:treatment-sec sec-type="Diagnosis"><title>Diagnosis</title><p>Medium <tp:taxon-name><tp:taxon-name-part taxon-name-part-type="family">Ctenidae</tp:taxon-name-part></tp:taxon-name> (total length male 10.4–12.5, female 11.8–13.2). The species resembles <italic><tp:taxon-name><tp:taxon-name-part taxon-name-part-type="genus" reg="Ctenus">C.</tp:taxon-name-part><tp:taxon-name-part taxon-name-part-type="species" reg="theodorianum">theodorianum</tp:taxon-name-part></tp:taxon-name></italic> Jäger, 2012 (see <xref ref-type="bibr" rid="B7915705">Jäger 2012</xref>: figs. 92–115) by having similar male RTA (Fig. <xref ref-type="fig" rid="F7915515">4</xref>B) and female copulatory organ (Fig. <xref ref-type="fig" rid="F7915519">5</xref>A and B), but can be easily distinguished by tegular apophysis undivided in ventral view (Fig. <xref ref-type="fig" rid="F7915515">4</xref>B; divided in two parts in <italic><tp:taxon-name><tp:taxon-name-part taxon-name-part-type="genus" reg="Ctenus">C.</tp:taxon-name-part><tp:taxon-name-part taxon-name-part-type="species" reg="theodorianum">theodorianum</tp:taxon-name-part></tp:taxon-name></italic>) and with distinct excavation prolaterally (arrowed in Fig. <xref ref-type="fig" rid="F7915515">4</xref>A; indistinct excavation on dorsal side in <italic><tp:taxon-name><tp:taxon-name-part taxon-name-part-type="genus" reg="Ctenus">C.</tp:taxon-name-part><tp:taxon-name-part taxon-name-part-type="species" reg="theodorianum">theodorianum</tp:taxon-name-part></tp:taxon-name></italic>), by the embolus with three apophyses, its tip situated in distal half of tegulum (Fig. <xref ref-type="fig" rid="F7915515">4</xref>B; embolus with two apophyses, its tip situated almost centrally in <italic><tp:taxon-name><tp:taxon-name-part taxon-name-part-type="genus" reg="Ctenus">C.</tp:taxon-name-part><tp:taxon-name-part taxon-name-part-type="species" reg="theodorianum">theodorianum</tp:taxon-name-part></tp:taxon-name></italic>), by the leg III in males with indistinct and not strongly swollen ventral hump covered by small stout spines on the proximal femur (arrowed in Fig. <xref ref-type="fig" rid="F7915519">5</xref>C and D; more distinctly swollen in <italic><tp:taxon-name><tp:taxon-name-part taxon-name-part-type="genus" reg="Ctenus">C.</tp:taxon-name-part><tp:taxon-name-part taxon-name-part-type="species" reg="theodorianum">theodorianum</tp:taxon-name-part></tp:taxon-name></italic>) and by the tibia III in males without ventral cone-shaped humps (Fig. <xref ref-type="fig" rid="F7915519">5</xref>C and E; present in <italic><tp:taxon-name><tp:taxon-name-part taxon-name-part-type="genus" reg="Ctenus">C.</tp:taxon-name-part><tp:taxon-name-part taxon-name-part-type="species" reg="theodorianum">theodorianum</tp:taxon-name-part></tp:taxon-name></italic>).</p></tp:treatment-sec><tp:treatment-sec sec-type="Etymology"><title>Etymology</title><p>The specific name refers to the type locality (Banna is a short name for Xishuangbanna) and is a noun in apposition.</p></tp:treatment-sec><tp:treatment-sec sec-type="Distribution"><title>Distribution</title><p>China (Yunnan, type locality, Fig. <xref ref-type="fig" rid="F7911801">1</xref>).</p></tp:treatment-sec><tp:treatment-sec><!--Section generated to contain objects referenced in tp:taxon-treatment.--><fig id="F7915515" position="float" orientation="portrait"><object-id xmlns:xlink="http://www.w3.org/1999/xlink" content-type="arpha" xlink:type="simple">518A26DB-1DE2-53C5-9B23-7E973554F90A</object-id><object-id xmlns:xlink="http://www.w3.org/1999/xlink" content-type="doi" xlink:type="simple">10.3897/BDJ.10.e87597.figure4</object-id><label>Figure 4.</label><caption><p><italic><tp:taxon-name><tp:taxon-name-part taxon-name-part-type="genus" reg="Ctenus">Ctenus</tp:taxon-name-part><tp:taxon-name-part taxon-name-part-type="species" reg="banna">banna</tp:taxon-name-part></tp:taxon-name></italic> sp. nov., holotype male. <bold>A</bold> Palp, prolateral view, arrow points at excavation; <bold>B</bold> Palp, ventral view; <bold>C</bold> Palp, retrolateral view. C = conductor, E = embolus, RCB = retrolateral cymbial bulge, RTA = retrolateral tibial apophysis, TA = tegular apophysis. Scale bar: 0.20 mm (A–C).</p></caption><graphic xmlns:xlink="http://www.w3.org/1999/xlink" xlink:href="bdj-10-e87597-g004.jpg" position="float" id="oo_693466.jpg" orientation="portrait" xlink:type="simple"><uri content-type="original_file" xlink:type="simple">https://binary.pensoft.net/fig/693466</uri></graphic></fig><fig id="F7915519" position="float" orientation="portrait"><object-id xmlns:xlink="http://www.w3.org/1999/xlink" content-type="arpha" xlink:type="simple">7FB87B74-2EA0-5200-9719-B814C38B3EF1</object-id><object-id xmlns:xlink="http://www.w3.org/1999/xlink" content-type="doi" xlink:type="simple">10.3897/BDJ.10.e87597.figure5</object-id><label>Figure 5.</label><caption><p><italic><tp:taxon-name><tp:taxon-name-part taxon-name-part-type="genus" reg="Ctenus">Ctenus</tp:taxon-name-part><tp:taxon-name-part taxon-name-part-type="species" reg="banna">banna</tp:taxon-name-part></tp:taxon-name></italic> sp. nov. <bold>A</bold> Paratype female, epigyne, ventral view; <bold>B</bold> Paratype female, vulva, dorsal view; <bold>C</bold> Holotype male, leg III, prolateral view, arrow points at hump; <bold>D</bold> Holotype male, femur III, ventral view, arrow points at hump; <bold>E</bold> Holotype male, tibia III + metatarsus III, ventral view; <bold>F</bold> Holotype male, habitus, dorsal view; <bold>G</bold> Holotype male, habitus, ventral view; <bold>H</bold> Paratype female, habitus, dorsal view; <bold>I</bold> Paratype female, habitus, ventral view. ET = epigynal teeth, FD = fertilisation duct, SP = spermathecae, SS = slit sensillum. Scale bars: 0.20 mm (A, B), 1.00 mm (C–E), 2.00 mm (F–I).</p></caption><graphic xmlns:xlink="http://www.w3.org/1999/xlink" xlink:href="bdj-10-e87597-g005.jpg" position="float" id="oo_693467.jpg" orientation="portrait" xlink:type="simple"><uri content-type="original_file" xlink:type="simple">https://binary.pensoft.net/fig/693467</uri></graphic></fig><fig id="F7911801" position="float" orientation="portrait"><object-id xmlns:xlink="http://www.w3.org/1999/xlink" content-type="arpha" xlink:type="simple">EAE9265B-BF2D-5762-B86B-DCB9B0849D4F</object-id><object-id xmlns:xlink="http://www.w3.org/1999/xlink" content-type="doi" xlink:type="simple">10.3897/BDJ.10.e87597.figure1</object-id><label>Figure 1.</label><caption><p>Distribution records of new and newly-recorded ctenid species from Xishuangbanna Tropical Botanical Garden in Yunnan Province, China. 1. <italic><tp:taxon-name><tp:taxon-name-part taxon-name-part-type="genus" reg="Amauropelma">Amauropelma</tp:taxon-name-part><tp:taxon-name-part taxon-name-part-type="species" reg="yunnan">yunnan</tp:taxon-name-part></tp:taxon-name></italic> sp. nov.; 2. <italic><tp:taxon-name><tp:taxon-name-part taxon-name-part-type="genus" reg="Ctenus">Ctenus</tp:taxon-name-part><tp:taxon-name-part taxon-name-part-type="species" reg="banna">banna</tp:taxon-name-part></tp:taxon-name></italic> sp. nov.; 3. <italic><tp:taxon-name><tp:taxon-name-part taxon-name-part-type="genus" reg="Ctenus">C.</tp:taxon-name-part><tp:taxon-name-part taxon-name-part-type="species" reg="robustus">robustus</tp:taxon-name-part></tp:taxon-name></italic> Thorell, 1897; 4. <italic><tp:taxon-name><tp:taxon-name-part taxon-name-part-type="genus" reg="Ctenus">C.</tp:taxon-name-part><tp:taxon-name-part taxon-name-part-type="species" reg="yulin">yulin</tp:taxon-name-part></tp:taxon-name></italic> sp. nov.</p></caption><graphic xmlns:xlink="http://www.w3.org/1999/xlink" xlink:href="bdj-10-e87597-g001.jpg" position="float" id="oo_693226.jpg" orientation="portrait" xlink:type="simple"><uri content-type="original_file" xlink:type="simple">https://binary.pensoft.net/fig/693226</uri></graphic></fig></tp:treatment-sec><ref-list><ref id="B7915705"><element-citation xmlns:xlink="http://www.w3.org/1999/xlink" publication-type="article" xlink:type="simple"><person-group person-group-type="author"><name name-style="western"><surname>Jäger</surname><given-names>Peter</given-names></name></person-group><year>2012</year><article-title>Asian species of the genera <italic><tp:taxon-name><tp:taxon-name-part taxon-name-part-type="genus" reg="Anahita">Anahita</tp:taxon-name-part></tp:taxon-name></italic> Karsch 1879, <italic><tp:taxon-name><tp:taxon-name-part taxon-name-part-type="genus" reg="Ctenus">Ctenus</tp:taxon-name-part></tp:taxon-name></italic> Walckenaer 1805 and <italic><tp:taxon-name><tp:taxon-name-part taxon-name-part-type="genus" reg="Amauropelma">Amauropelma</tp:taxon-name-part></tp:taxon-name></italic> Raven, Stumkat &amp; Gray 2001 (<tp:taxon-name><tp:taxon-name-part taxon-name-part-type="class">Arachnida</tp:taxon-name-part></tp:taxon-name>: <tp:taxon-name><tp:taxon-name-part taxon-name-part-type="order">Araneae</tp:taxon-name-part></tp:taxon-name>: <tp:taxon-name><tp:taxon-name-part taxon-name-part-type="family">Ctenidae</tp:taxon-name-part></tp:taxon-name>).</article-title><source>Zootaxa</source><volume>3429</volume><fpage>1</fpage><lpage>63</lpage><pub-id pub-id-type="doi">10.11646/zootaxa.3429.1.1</pub-id></element-citation></ref></ref-list></tp:taxon-treatment>
