# Supplementary material for: A survey of ctenid spiders (Araneae, Ctenidae) from Xishuangbanna Tropical Botanical Garden, Yunnan, China
Source: Biodivers Data J. 2022 Jun 27;10:e87597. doi: 10.3897/BDJ.10.e87597 (PMC9848462; doi:10.3897/BDJ.10.e87597)
Supplement: XML Treatment for Ctenus yulin [file BDJ.10.e87597-treatment4.xml]

<!DOCTYPE tp:taxon-treatment
  PUBLIC "-//TaxonX//DTD Taxonomic Treatment Publishing DTD v0 20100105//EN" "tax-treatment-NSO.dtd">
<tp:taxon-treatment xmlns:tp="http://www.plazi.org/taxpub"><tp:treatment-meta><mixed-citation publication-type="journal"><person-group><name><surname>Chu</surname><given-names>Chang</given-names></name><name><surname>Lu</surname><given-names>Ying</given-names></name><name><surname>Yao</surname><given-names>Zhiyuan</given-names></name><name><surname>Li</surname><given-names>Shuqiang</given-names></name></person-group><article-title>A survey of ctenid spiders (<tp:taxon-name><tp:taxon-name-part taxon-name-part-type="order">Araneae</tp:taxon-name-part></tp:taxon-name>, <tp:taxon-name><tp:taxon-name-part taxon-name-part-type="family">Ctenidae</tp:taxon-name-part></tp:taxon-name>) from Xishuangbanna Tropical Botanical Garden, Yunnan, China</article-title><source>Biodivers Data J</source><day>27</day><month>06</month><year>2022</year><volume>10</volume><pub-id pub-id-type="doi">10.3897/BDJ.10.e87597</pub-id></mixed-citation></tp:treatment-meta><tp:nomenclature><tp:taxon-name>
            <object-id xmlns:xlink="http://www.w3.org/1999/xlink" content-type="arpha" xlink:type="simple">A4CF148B-ED05-5776-9E10-680ECEAEE3A1</object-id>
            <tp:taxon-name-part taxon-name-part-type="genus">Ctenus</tp:taxon-name-part>
            <tp:taxon-name-part taxon-name-part-type="species">yulin</tp:taxon-name-part>
            <object-id xmlns:xlink="http://www.w3.org/1999/xlink" content-type="zoobank" xlink:type="simple" object-id-type="ZooBank">87D1275C-26AA-4D00-8077-69DA993C2DE3</object-id>
          </tp:taxon-name><tp:taxon-authority>Yao &amp; Li</tp:taxon-authority><tp:taxon-status xmlns:xlink="http://www.w3.org/1999/xlink" xlink:type="simple">sp. n.</tp:taxon-status></tp:nomenclature><tp:treatment-sec sec-type="materials"><title>Materials</title><list list-type="alpha-lower" list-content="occurrences"><list-item><p><bold>Type status:</bold> <named-content xmlns:xlink="http://www.w3.org/1999/xlink" content-type="dwc:typeStatus" xlink:type="simple">Holotype</named-content>. <bold>Occurrence:</bold> recordedBy: <named-content xmlns:xlink="http://www.w3.org/1999/xlink" content-type="dwc:recordedBy" xlink:type="simple">Guo Zheng</named-content>; individualCount: <named-content xmlns:xlink="http://www.w3.org/1999/xlink" content-type="dwc:individualCount" xlink:type="simple">1</named-content>; sex: <named-content xmlns:xlink="http://www.w3.org/1999/xlink" content-type="dwc:sex" xlink:type="simple">male</named-content>; lifeStage: <named-content xmlns:xlink="http://www.w3.org/1999/xlink" content-type="dwc:lifeStage" xlink:type="simple">adult</named-content>; <bold>Taxon:</bold> order: <named-content xmlns:xlink="http://www.w3.org/1999/xlink" content-type="dwc:order" xlink:type="simple"><tp:taxon-name><tp:taxon-name-part taxon-name-part-type="order">Araneae</tp:taxon-name-part></tp:taxon-name></named-content>; family: <named-content xmlns:xlink="http://www.w3.org/1999/xlink" content-type="dwc:family" xlink:type="simple"><tp:taxon-name><tp:taxon-name-part taxon-name-part-type="family">Ctenidae</tp:taxon-name-part></tp:taxon-name></named-content>; genus: <named-content xmlns:xlink="http://www.w3.org/1999/xlink" content-type="dwc:genus" xlink:type="simple"><tp:taxon-name><tp:taxon-name-part taxon-name-part-type="genus">Ctenus</tp:taxon-name-part></tp:taxon-name></named-content>; <bold>Location:</bold> country: <named-content xmlns:xlink="http://www.w3.org/1999/xlink" content-type="dwc:country" xlink:type="simple">China</named-content>; stateProvince: <named-content xmlns:xlink="http://www.w3.org/1999/xlink" content-type="dwc:stateProvince" xlink:type="simple">Yunnan</named-content>; municipality: <named-content xmlns:xlink="http://www.w3.org/1999/xlink" content-type="dwc:municipality" xlink:type="simple">Xishuangbanna</named-content>; locality: <named-content xmlns:xlink="http://www.w3.org/1999/xlink" content-type="dwc:locality" xlink:type="simple">Mengla County</named-content>; verbatimLocality: <named-content xmlns:xlink="http://www.w3.org/1999/xlink" content-type="dwc:verbatimLocality" xlink:type="simple">Menglun Town, Xishuangbanna Tropical Botanical Garden, Primary tropical seasonal rain forest</named-content>; verbatimElevation: <named-content xmlns:xlink="http://www.w3.org/1999/xlink" content-type="dwc:verbatimElevation" xlink:type="simple">558 ± 17 m a.s.l.</named-content>; verbatimLatitude: <named-content xmlns:xlink="http://www.w3.org/1999/xlink" content-type="dwc:verbatimLatitude" xlink:type="simple">21°55.035'N</named-content>; verbatimLongitude: <named-content xmlns:xlink="http://www.w3.org/1999/xlink" content-type="dwc:verbatimLongitude" xlink:type="simple">101°16.500'E</named-content>; <bold>Event:</bold> samplingProtocol: <named-content xmlns:xlink="http://www.w3.org/1999/xlink" content-type="dwc:samplingProtocol" xlink:type="simple">searching</named-content>; year: <named-content xmlns:xlink="http://www.w3.org/1999/xlink" content-type="dwc:year" xlink:type="simple">2007</named-content>; month: <named-content xmlns:xlink="http://www.w3.org/1999/xlink" content-type="dwc:month" xlink:type="simple">4</named-content>; day: <named-content xmlns:xlink="http://www.w3.org/1999/xlink" content-type="dwc:day" xlink:type="simple">4–11</named-content>; <bold>Record Level:</bold> institutionCode: <named-content xmlns:xlink="http://www.w3.org/1999/xlink" content-type="dwc:institutionCode" xlink:type="simple">IZCAS-Ar 43154</named-content></p></list-item><list-item><p><bold>Type status:</bold> <named-content xmlns:xlink="http://www.w3.org/1999/xlink" content-type="dwc:typeStatus" xlink:type="simple">Paratype</named-content>. <bold>Occurrence:</bold> recordedBy: <named-content xmlns:xlink="http://www.w3.org/1999/xlink" content-type="dwc:recordedBy" xlink:type="simple">Guo Zheng</named-content>; individualCount: <named-content xmlns:xlink="http://www.w3.org/1999/xlink" content-type="dwc:individualCount" xlink:type="simple">1</named-content>; sex: <named-content xmlns:xlink="http://www.w3.org/1999/xlink" content-type="dwc:sex" xlink:type="simple">male</named-content>; lifeStage: <named-content xmlns:xlink="http://www.w3.org/1999/xlink" content-type="dwc:lifeStage" xlink:type="simple">adult</named-content>; <bold>Taxon:</bold> order: <named-content xmlns:xlink="http://www.w3.org/1999/xlink" content-type="dwc:order" xlink:type="simple"><tp:taxon-name><tp:taxon-name-part taxon-name-part-type="order">Araneae</tp:taxon-name-part></tp:taxon-name></named-content>; family: <named-content xmlns:xlink="http://www.w3.org/1999/xlink" content-type="dwc:family" xlink:type="simple"><tp:taxon-name><tp:taxon-name-part taxon-name-part-type="family">Ctenidae</tp:taxon-name-part></tp:taxon-name></named-content>; genus: <named-content xmlns:xlink="http://www.w3.org/1999/xlink" content-type="dwc:genus" xlink:type="simple"><tp:taxon-name><tp:taxon-name-part taxon-name-part-type="genus">Ctenus</tp:taxon-name-part></tp:taxon-name></named-content>; <bold>Location:</bold> country: <named-content xmlns:xlink="http://www.w3.org/1999/xlink" content-type="dwc:country" xlink:type="simple">China</named-content>; stateProvince: <named-content xmlns:xlink="http://www.w3.org/1999/xlink" content-type="dwc:stateProvince" xlink:type="simple">Yunnan</named-content>; municipality: <named-content xmlns:xlink="http://www.w3.org/1999/xlink" content-type="dwc:municipality" xlink:type="simple">Xishuangbanna</named-content>; locality: <named-content xmlns:xlink="http://www.w3.org/1999/xlink" content-type="dwc:locality" xlink:type="simple">Mengla County</named-content>; verbatimLocality: <named-content xmlns:xlink="http://www.w3.org/1999/xlink" content-type="dwc:verbatimLocality" xlink:type="simple">Menglun Town, Xishuangbanna Tropical Botanical Garden, Primary tropical seasonal rain forest</named-content>; verbatimElevation: <named-content xmlns:xlink="http://www.w3.org/1999/xlink" content-type="dwc:verbatimElevation" xlink:type="simple">558 ± 17 m a.s.l.</named-content>; verbatimLatitude: <named-content xmlns:xlink="http://www.w3.org/1999/xlink" content-type="dwc:verbatimLatitude" xlink:type="simple">21°55.035'N</named-content>; verbatimLongitude: <named-content xmlns:xlink="http://www.w3.org/1999/xlink" content-type="dwc:verbatimLongitude" xlink:type="simple">101°16.500'E</named-content>; <bold>Event:</bold> samplingProtocol: <named-content xmlns:xlink="http://www.w3.org/1999/xlink" content-type="dwc:samplingProtocol" xlink:type="simple">searching</named-content>; year: <named-content xmlns:xlink="http://www.w3.org/1999/xlink" content-type="dwc:year" xlink:type="simple">2007</named-content>; month: <named-content xmlns:xlink="http://www.w3.org/1999/xlink" content-type="dwc:month" xlink:type="simple">4</named-content>; day: <named-content xmlns:xlink="http://www.w3.org/1999/xlink" content-type="dwc:day" xlink:type="simple">4–11</named-content>; <bold>Record Level:</bold> institutionCode: <named-content xmlns:xlink="http://www.w3.org/1999/xlink" content-type="dwc:institutionCode" xlink:type="simple">IZCAS-Ar 43155</named-content></p></list-item><list-item><p><bold>Type status:</bold> <named-content xmlns:xlink="http://www.w3.org/1999/xlink" content-type="dwc:typeStatus" xlink:type="simple">Paratype</named-content>. <bold>Occurrence:</bold> recordedBy: <named-content xmlns:xlink="http://www.w3.org/1999/xlink" content-type="dwc:recordedBy" xlink:type="simple">Guo Zheng</named-content>; individualCount: <named-content xmlns:xlink="http://www.w3.org/1999/xlink" content-type="dwc:individualCount" xlink:type="simple">1</named-content>; sex: <named-content xmlns:xlink="http://www.w3.org/1999/xlink" content-type="dwc:sex" xlink:type="simple">female</named-content>; lifeStage: <named-content xmlns:xlink="http://www.w3.org/1999/xlink" content-type="dwc:lifeStage" xlink:type="simple">adult</named-content>; <bold>Taxon:</bold> order: <named-content xmlns:xlink="http://www.w3.org/1999/xlink" content-type="dwc:order" xlink:type="simple"><tp:taxon-name><tp:taxon-name-part taxon-name-part-type="order">Araneae</tp:taxon-name-part></tp:taxon-name></named-content>; family: <named-content xmlns:xlink="http://www.w3.org/1999/xlink" content-type="dwc:family" xlink:type="simple"><tp:taxon-name><tp:taxon-name-part taxon-name-part-type="family">Ctenidae</tp:taxon-name-part></tp:taxon-name></named-content>; genus: <named-content xmlns:xlink="http://www.w3.org/1999/xlink" content-type="dwc:genus" xlink:type="simple"><tp:taxon-name><tp:taxon-name-part taxon-name-part-type="genus">Ctenus</tp:taxon-name-part></tp:taxon-name></named-content>; <bold>Location:</bold> country: <named-content xmlns:xlink="http://www.w3.org/1999/xlink" content-type="dwc:country" xlink:type="simple">China</named-content>; stateProvince: <named-content xmlns:xlink="http://www.w3.org/1999/xlink" content-type="dwc:stateProvince" xlink:type="simple">Yunnan</named-content>; municipality: <named-content xmlns:xlink="http://www.w3.org/1999/xlink" content-type="dwc:municipality" xlink:type="simple">Xishuangbanna</named-content>; locality: <named-content xmlns:xlink="http://www.w3.org/1999/xlink" content-type="dwc:locality" xlink:type="simple">Mengla County</named-content>; verbatimLocality: <named-content xmlns:xlink="http://www.w3.org/1999/xlink" content-type="dwc:verbatimLocality" xlink:type="simple">Menglun Town, Xishuangbanna Tropical Botanical Garden, Primary tropical seasonal rain forest</named-content>; verbatimElevation: <named-content xmlns:xlink="http://www.w3.org/1999/xlink" content-type="dwc:verbatimElevation" xlink:type="simple">558 ± 17 m a.s.l.</named-content>; verbatimLatitude: <named-content xmlns:xlink="http://www.w3.org/1999/xlink" content-type="dwc:verbatimLatitude" xlink:type="simple">21°55.035'N</named-content>; verbatimLongitude: <named-content xmlns:xlink="http://www.w3.org/1999/xlink" content-type="dwc:verbatimLongitude" xlink:type="simple">101°16.500'E</named-content>; <bold>Event:</bold> samplingProtocol: <named-content xmlns:xlink="http://www.w3.org/1999/xlink" content-type="dwc:samplingProtocol" xlink:type="simple">searching</named-content>; year: <named-content xmlns:xlink="http://www.w3.org/1999/xlink" content-type="dwc:year" xlink:type="simple">2007</named-content>; month: <named-content xmlns:xlink="http://www.w3.org/1999/xlink" content-type="dwc:month" xlink:type="simple">3</named-content>; day: <named-content xmlns:xlink="http://www.w3.org/1999/xlink" content-type="dwc:day" xlink:type="simple">19–26</named-content>; <bold>Record Level:</bold> institutionCode: <named-content xmlns:xlink="http://www.w3.org/1999/xlink" content-type="dwc:institutionCode" xlink:type="simple">IZCAS-Ar 43156</named-content></p></list-item><list-item><p><bold>Type status:</bold> <named-content xmlns:xlink="http://www.w3.org/1999/xlink" content-type="dwc:typeStatus" xlink:type="simple">Paratype</named-content>. <bold>Occurrence:</bold> recordedBy: <named-content xmlns:xlink="http://www.w3.org/1999/xlink" content-type="dwc:recordedBy" xlink:type="simple">Guo Zheng</named-content>; individualCount: <named-content xmlns:xlink="http://www.w3.org/1999/xlink" content-type="dwc:individualCount" xlink:type="simple">1</named-content>; sex: <named-content xmlns:xlink="http://www.w3.org/1999/xlink" content-type="dwc:sex" xlink:type="simple">female</named-content>; lifeStage: <named-content xmlns:xlink="http://www.w3.org/1999/xlink" content-type="dwc:lifeStage" xlink:type="simple">adult</named-content>; <bold>Taxon:</bold> order: <named-content xmlns:xlink="http://www.w3.org/1999/xlink" content-type="dwc:order" xlink:type="simple"><tp:taxon-name><tp:taxon-name-part taxon-name-part-type="order">Araneae</tp:taxon-name-part></tp:taxon-name></named-content>; family: <named-content xmlns:xlink="http://www.w3.org/1999/xlink" content-type="dwc:family" xlink:type="simple"><tp:taxon-name><tp:taxon-name-part taxon-name-part-type="family">Ctenidae</tp:taxon-name-part></tp:taxon-name></named-content>; genus: <named-content xmlns:xlink="http://www.w3.org/1999/xlink" content-type="dwc:genus" xlink:type="simple"><tp:taxon-name><tp:taxon-name-part taxon-name-part-type="genus">Ctenus</tp:taxon-name-part></tp:taxon-name></named-content>; <bold>Location:</bold> country: <named-content xmlns:xlink="http://www.w3.org/1999/xlink" content-type="dwc:country" xlink:type="simple">China</named-content>; stateProvince: <named-content xmlns:xlink="http://www.w3.org/1999/xlink" content-type="dwc:stateProvince" xlink:type="simple">Yunnan</named-content>; municipality: <named-content xmlns:xlink="http://www.w3.org/1999/xlink" content-type="dwc:municipality" xlink:type="simple">Xishuangbanna</named-content>; locality: <named-content xmlns:xlink="http://www.w3.org/1999/xlink" content-type="dwc:locality" xlink:type="simple">Mengla County</named-content>; verbatimLocality: <named-content xmlns:xlink="http://www.w3.org/1999/xlink" content-type="dwc:verbatimLocality" xlink:type="simple">Menglun Town, Xishuangbanna Tropical Botanical Garden, Primary tropical seasonal rain forest</named-content>; verbatimElevation: <named-content xmlns:xlink="http://www.w3.org/1999/xlink" content-type="dwc:verbatimElevation" xlink:type="simple">558 ± 17 m a.s.l.</named-content>; verbatimLatitude: <named-content xmlns:xlink="http://www.w3.org/1999/xlink" content-type="dwc:verbatimLatitude" xlink:type="simple">21°55.035'N</named-content>; verbatimLongitude: <named-content xmlns:xlink="http://www.w3.org/1999/xlink" content-type="dwc:verbatimLongitude" xlink:type="simple">101°16.500'E</named-content>; <bold>Event:</bold> samplingProtocol: <named-content xmlns:xlink="http://www.w3.org/1999/xlink" content-type="dwc:samplingProtocol" xlink:type="simple">searching</named-content>; year: <named-content xmlns:xlink="http://www.w3.org/1999/xlink" content-type="dwc:year" xlink:type="simple">2007</named-content>; month: <named-content xmlns:xlink="http://www.w3.org/1999/xlink" content-type="dwc:month" xlink:type="simple">3</named-content>; day: <named-content xmlns:xlink="http://www.w3.org/1999/xlink" content-type="dwc:day" xlink:type="simple">19–26</named-content>; <bold>Record Level:</bold> institutionCode: <named-content xmlns:xlink="http://www.w3.org/1999/xlink" content-type="dwc:institutionCode" xlink:type="simple">IZCAS-Ar 43157</named-content></p></list-item></list></tp:treatment-sec><tp:treatment-sec sec-type="Description"><title>Description</title><p><bold>Male</bold> (IZCAS-Ar 43154): PL 3.6, PW 2.8, AW 1.4, OL 3.4, OW 2.2. Eye diameters and interdistances: AME 0.15, ALE 0.13, PME 0.19, PLE 0.18, AME–AME 0.11, AME–ALE 0.24, PME–PME 0.17, PME–PLE 0.26, AME–PME 0.10, ALE–PLE 0.15, clypeus AME 0.10, clypeus ALE 0.31. Palp and leg measurements: palp 4.2 (1.6, 0.6, 0.8, -, 1.2), I 12.2 (3.2, 1.4, 3.3, 3.0, 1.3), II 10.9 (3.0, 1.4, 2.8, 2.6, 1.1), III 9.7 (2.8, 1.2, 2.1, 2.5, 1.1), IV - (3.8, 1.3, 3.4, 3.9, -). Leg formula 4123. Spination of palp and legs: palp 130, 000, 101; femora I p002, d111, r011, II p012, d110, r012, III p112, d111, r112, IV p012, d111, r002; patellae I–II 000, III–IV 101; tibiae I r100, v22222, II p010, r010, v22222, III p11, d111, r11, v222, IV p111, d110, r11, v222; metatarsi I p000, r011, v223, II p011, r111, v222, III p112, d010, r112, v222, IV p112, r112, v222. Chelicerae with 3 promarginal, 4 retromarginal teeth and with elongated patch of 8 tiny denticles along entire cheliceral furrow. Retromargin of chelicerae close to fang base with 1–2 bristles. Sparse scopula restricted almost entirely to tarsi. Leg claws I with 5, II–III with 4 secondary teeth. Position of tarsal organ: I 1.02, III 0.70.</p><p>Palp (Fig. <xref ref-type="fig" rid="F7915668">6</xref>A–C). Palpal tibia with strong RTA, distally with teeth and strongly swollen on proximal part (arrowed 2 in Fig. <xref ref-type="fig" rid="F7915668">6</xref>C). Cymbium tip slightly conical, retro-proximally with distinct pointed extension and proximally with distinct large retrolateral protuberance (arrowed 2 in Fig. <xref ref-type="fig" rid="F7915668">6</xref>B, arrowed 1 in Fig. <xref ref-type="fig" rid="F7915668">6</xref>C). Embolus arising in an 8-o’clock-position from tegulum, short, its tip situated in distal half of tegulum and with small membranous process distally (arrowed 1 in Fig. <xref ref-type="fig" rid="F7915668">6</xref>B). Conductor arising in a 12-o’clock-position from tegulum, almost completely transparent. Tegular apophysis arising at 6-o’clock-position from tegulum, distinctly excavated on dorsal side and strongly concave on ventral side (arrowed 3 in Fig. <xref ref-type="fig" rid="F7915668">6</xref>B).</p><p>Colour (Fig. <xref ref-type="fig" rid="F7915672">7</xref>C and D). Yellowish to reddish-brown with darker patterns. Dorsal prosoma with characteristic slightly lighter median band, widened behind eyes and with distinctly marked fovea and distinct radial markings. Sternum, labium, gnathocoxae, ventral coxae yellowish, without patterns. Chelicerae reddish-brown, with longitudinal lines in proximal half and with darker distal half. Palps and legs yellowish to reddish-brown. Dorsal opisthosoma yellowish with black patches, most fused into two parallel rows. Lateral opisthosoma spotted. Ventral opisthosoma yellowish, lateral and median with darker patterns. Spinnerets light and anal tubercle light.</p><p><bold>Female</bold> (IZCAS-Ar 43156): PL 3.7, PW 2.7, AW 1.9, OL 3.8, OW 2.5. Eye diameters and interdistances: AME 0.15, ALE 0.16, PME 0.20, PLE 0.23, AME–AME 0.15, AME–ALE 0.26, PME–PME 0.21, PME–PLE 0.32, AME–PME 0.13, ALE–PLE 0.16, clypeus AME 0.11, clypeus ALE 0.32. Palp and leg measurements: palp 3.5 (1.1, 0.7, 0.8, -, 0.9), I 9.2 (2.5, 1.4, 2.5, 1.9, 0.9), II 8.6 (2.3, 1.3, 2.2, 1.9, 0.9), III 8.2 (2.1, 1.2, 1.9, 2.0, 1.0), IV 11.4 (3.0, 1.3, 2.6, 3.3, 1.2). Leg formula 4123. Spination of palp and legs: palp 130, 100, 1101, 2102; femora I p002, d111, r010, II p011, d111, r010, III p111, d111, r112, IV p201, d111, r001; patellae I–II 000, III–IV 101; tibiae I–II v22222, III p11, d11, r11, v222, IV p11, d111, r11, v222; metatarsi I–II v222, III–IV p112, d010, r112, v222. Chelicerae with 3 promarginal, 4 retromarginal teeth and with elongated patch of 6 tiny denticles along entire cheliceral furrow. Retromargin of chelicerae close to fang base with 2 bristles. Sparse scopula restricted almost entirely to tarsi. Palpal claw with 7 secondary teeth, leg claws I with 5, II–III with 4 and IV with 5 secondary teeth. Position of tarsal organ: I 0.68, II 0.65, III 0.50, IV 0.65.</p><p>Copulatory organ (Fig. <xref ref-type="fig" rid="F7915672">7</xref>A and B). Epigynal field laterally with two separate long nearly elliptic patches. The anterior of median plate is as wide as posterior, lateral teeth nearly triangular, situated posteriorly at widest part. Internal duct system with two small lateral folds. Spermathecae separated by less than their diameter, with a large round chamber between spermathecae and fertilisation ducts, the latter pointing medially.</p><p>Colour (Fig. <xref ref-type="fig" rid="F7915672">7</xref>E and F). As in male, except for: dorsal prosoma with light median band and without distinct radial markings. Chelicerae dark reddish-brown, with longitudinal lines. Leg I femur with indistinct dark rings, legs II–IV femora, patellae and tibia with distinct dark rings.</p><p><bold>Variation</bold>: Paratype male (IZCAS-Ar 43155): PL 3.1, OL 2.8. Second paratype female (IZCAS-Ar 43157): PL 3.9, OL 4.5.</p></tp:treatment-sec><tp:treatment-sec sec-type="Diagnosis"><title>Diagnosis</title><p>Small <tp:taxon-name><tp:taxon-name-part taxon-name-part-type="family">Ctenidae</tp:taxon-name-part></tp:taxon-name> (total length male 5.9–7.0, female 7.5–8.4). The new species can be easily distinguished from all known congeners by the embolus with small membranous process distally (arrowed 1 in Fig. <xref ref-type="fig" rid="F7915668">6</xref>B), by the tegular apophysis strongly concave on ventral side (arrowed 3 in Fig. <xref ref-type="fig" rid="F7915668">6</xref>B), by the cymbium with distinct large proximal protuberance (arrowed 2 in Fig. <xref ref-type="fig" rid="F7915668">6</xref>B, arrowed 1 in Fig. <xref ref-type="fig" rid="F7915668">6</xref>C), by the RTA strongly swollen on proximal part (arrowed 2 in Fig. <xref ref-type="fig" rid="F7915668">6</xref>C) and by the vulva spermathecae large, two chambers of spermathecae nearly rounded and distinct (Fig. <xref ref-type="fig" rid="F7915672">7</xref>B).</p></tp:treatment-sec><tp:treatment-sec sec-type="Etymology"><title>Etymology</title><p>The specific name is a Chinese pinyin word for rainforest (yǔ lín) and is a noun in apposition.</p></tp:treatment-sec><tp:treatment-sec sec-type="Distribution"><title>Distribution</title><p>China (Yunnan, type locality, Fig. <xref ref-type="fig" rid="F7911801">1</xref>).</p></tp:treatment-sec><tp:treatment-sec><!--Section generated to contain objects referenced in tp:taxon-treatment.--><fig id="F7915668" position="float" orientation="portrait"><object-id xmlns:xlink="http://www.w3.org/1999/xlink" content-type="arpha" xlink:type="simple">A21F4B89-E0DC-5ED8-A6A5-F5119A88DC00</object-id><object-id xmlns:xlink="http://www.w3.org/1999/xlink" content-type="doi" xlink:type="simple">10.3897/BDJ.10.e87597.figure6</object-id><label>Figure 6.</label><caption><p><italic><tp:taxon-name><tp:taxon-name-part taxon-name-part-type="genus" reg="Ctenus">Ctenus</tp:taxon-name-part><tp:taxon-name-part taxon-name-part-type="species" reg="yulin">yulin</tp:taxon-name-part></tp:taxon-name></italic> sp. nov., holotype male. <bold>A</bold> Palp, prolateral view; <bold>B</bold> Palp, ventral view, arrow 1 points at membranous process, arrow 2 points at protuberance, arrow 3 points at concave; <bold>C</bold> Palp, retrolateral view, arrow 1 points at protuberance, arrow 2 points at strongly swollen. C = conductor, E = embolus, RCB = retrolateral cymbial bulge, RTA = retrolateral tibial apophysis, TA = tegular apophysis. Scale bar: 0.20 mm (A–C).</p></caption><graphic xmlns:xlink="http://www.w3.org/1999/xlink" xlink:href="bdj-10-e87597-g006.jpg" position="float" id="oo_693495.jpg" orientation="portrait" xlink:type="simple"><uri content-type="original_file" xlink:type="simple">https://binary.pensoft.net/fig/693495</uri></graphic></fig><fig id="F7915672" position="float" orientation="portrait"><object-id xmlns:xlink="http://www.w3.org/1999/xlink" content-type="arpha" xlink:type="simple">782988F6-72BA-5F84-9087-22D1BB0E0F74</object-id><object-id xmlns:xlink="http://www.w3.org/1999/xlink" content-type="doi" xlink:type="simple">10.3897/BDJ.10.e87597.figure7</object-id><label>Figure 7.</label><caption><p><italic><tp:taxon-name><tp:taxon-name-part taxon-name-part-type="genus" reg="Ctenus">Ctenus</tp:taxon-name-part><tp:taxon-name-part taxon-name-part-type="species" reg="yulin">yulin</tp:taxon-name-part></tp:taxon-name></italic> sp. nov. <bold>A</bold> Paratype female, epigyne, ventral view; <bold>B</bold> Paratype female, vulva, dorsal view; <bold>C</bold> Holotype male, habitus, dorsal view; <bold>D</bold> Holotype male, habitus, ventral view; <bold>E</bold> Paratype female, habitus, dorsal view; <bold>F</bold> Paratype female, habitus, ventral view. ET = epigynal teeth, FD = fertilisation duct, SP = spermathecae. Scale bars: 0.20 mm (A, B), 1.00 mm (C–F).</p></caption><graphic xmlns:xlink="http://www.w3.org/1999/xlink" xlink:href="bdj-10-e87597-g007.jpg" position="float" id="oo_693496.jpg" orientation="portrait" xlink:type="simple"><uri content-type="original_file" xlink:type="simple">https://binary.pensoft.net/fig/693496</uri></graphic></fig><fig id="F7911801" position="float" orientation="portrait"><object-id xmlns:xlink="http://www.w3.org/1999/xlink" content-type="arpha" xlink:type="simple">EAE9265B-BF2D-5762-B86B-DCB9B0849D4F</object-id><object-id xmlns:xlink="http://www.w3.org/1999/xlink" content-type="doi" xlink:type="simple">10.3897/BDJ.10.e87597.figure1</object-id><label>Figure 1.</label><caption><p>Distribution records of new and newly-recorded ctenid species from Xishuangbanna Tropical Botanical Garden in Yunnan Province, China. 1. <italic><tp:taxon-name><tp:taxon-name-part taxon-name-part-type="genus" reg="Amauropelma">Amauropelma</tp:taxon-name-part><tp:taxon-name-part taxon-name-part-type="species" reg="yunnan">yunnan</tp:taxon-name-part></tp:taxon-name></italic> sp. nov.; 2. <italic><tp:taxon-name><tp:taxon-name-part taxon-name-part-type="genus" reg="Ctenus">Ctenus</tp:taxon-name-part><tp:taxon-name-part taxon-name-part-type="species" reg="banna">banna</tp:taxon-name-part></tp:taxon-name></italic> sp. nov.; 3. <italic><tp:taxon-name><tp:taxon-name-part taxon-name-part-type="genus" reg="Ctenus">C.</tp:taxon-name-part><tp:taxon-name-part taxon-name-part-type="species" reg="robustus">robustus</tp:taxon-name-part></tp:taxon-name></italic> Thorell, 1897; 4. <italic><tp:taxon-name><tp:taxon-name-part taxon-name-part-type="genus" reg="Ctenus">C.</tp:taxon-name-part><tp:taxon-name-part taxon-name-part-type="species" reg="yulin">yulin</tp:taxon-name-part></tp:taxon-name></italic> sp. nov.</p></caption><graphic xmlns:xlink="http://www.w3.org/1999/xlink" xlink:href="bdj-10-e87597-g001.jpg" position="float" id="oo_693226.jpg" orientation="portrait" xlink:type="simple"><uri content-type="original_file" xlink:type="simple">https://binary.pensoft.net/fig/693226</uri></graphic></fig></tp:treatment-sec></tp:taxon-treatment>
